# Supplementary material for: Collecting Duct-Specific CR6-Interacting Factor-1-Deletion Aggravates Renal Inflammation and Fibrosis Induced by Unilateral Ureteral Obstruction
Source: Int J Mol Sci. 2021 Oct 28;22(21):11699. doi: 10.3390/ijms222111699 (PMC8584192; doi:10.3390/ijms222111699)
Supplement: Supplementary file 1 [file ijms-22-11699-s001.zip]

Archive with 1 entries (1 files):
- ijms-1421842-Supplementary.pdf
